# Supplementary material for: Association between Diet, Physical Activity and Nutritional Status of Male Border Guard Officers
Source: Int J Environ Res Public Health. 2022 Apr 27;19(9):5305. doi: 10.3390/ijerph19095305 (PMC9101595; doi:10.3390/ijerph19095305)
Supplement: Supplementary file 1 [file ijerph-19-05305-s001.zip]

Archive with 1 entries (1 files):
- ijerph-1674837-supplementary.pdf
